# Supplementary material for: Role of Histone H3 Lysine 4 Methylation in Chromatin Biology
Source: Molecules. 2025 Oct 14;30(20):4075. doi: 10.3390/molecules30204075 (PMC12565824; doi:10.3390/molecules30204075)
Supplement: Supplementary file 1 [file molecules-30-04075-s001.zip]

Archive with 1 entries (1 files):
- molecules-3855763-supplementary.pdf
